# Supplementary material for: Musical Minds: Attentional Blink Reveals Modality-Specific Restrictions
Source: PLoS One. 2015 Feb 25;10(2):e0118294. doi: 10.1371/journal.pone.0118294 (PMC4340942; doi:10.1371/journal.pone.0118294)
Supplement: S1 Dataset — (CSV) [file pone.0118294.s001.csv]

Subject	Lag	T2acc	T1acc	Musician	Modality
01	3	0	1	No	Auditory
01	2	0	1	No	Auditory
01	1	1	1	No	Auditory
01	2	1	1	No	Auditory
01	1	1	0	No	Auditory
01	12	1	1	No	Auditory
01	12	0	1	No	Auditory
01	3	1	1	No	Auditory
01	12	0	1	No	Auditory
01	3	0	1	No	Auditory
01	12	0	1	No	Auditory
01	2	1	1	No	Auditory
01	1	1	0	No	Auditory
01	2	1	0	No	Auditory
01	1	1	1	No	Auditory
01	3	0	1	No	Auditory
01	2	1	0	No	Auditory
01	3	1	0	No	Auditory
01	1	1	1	No	Auditory
01	2	0	1	No	Auditory
01	12	1	1	No	Auditory
01	3	1	0	No	Auditory
01	12	1	0	No	Auditory
01	1	1	1	No	Auditory
01	12	0	1	No	Auditory
01	2	1	1	No	Auditory
01	2	1	0	No	Auditory
01	1	0	1	No	Auditory
01	12	1	0	No	Auditory
01	1	1	1	No	Auditory
01	3	1	1	No	Auditory
01	3	1	1	No	Auditory
01	3	0	1	No	Auditory
01	12	1	1	No	Auditory
01	12	0	1	No	Auditory
01	2	1	1	No	Auditory
01	1	1	1	No	Auditory
01	1	1	0	No	Auditory
01	3	1	1	No	Auditory
01	2	1	0	No	Auditory
01	12	1	1	No	Auditory
01	1	1	1	No	Auditory
01	2	1	0	No	Auditory
01	12	0	1	No	Auditory
01	2	0	1	No	Auditory
01	3	1	1	No	Auditory
01	1	1	0	No	Auditory
01	3	1	1	No	Auditory
01	2	1	1	No	Auditory
01	3	1	0	No	Auditory
01	2	1	1	No	Auditory
01	12	0	1	No	Auditory
01	1	0	0	No	Auditory
01	3	1	1	No	Auditory
01	12	1	0	No	Auditory
01	1	1	1	No	Auditory
01	12	1	1	No	Auditory
01	2	1	1	No	Auditory
01	1	1	1	No	Auditory
01	3	1	1	No	Auditory
01	3	1	0	No	Auditory
01	1	1	1	No	Auditory
01	2	0	1	No	Auditory
01	12	1	0	No	Auditory
01	1	0	1	No	Auditory
01	12	0	1	No	Auditory
01	12	1	1	No	Auditory
01	2	1	1	No	Auditory
01	3	0	1	No	Auditory
01	3	1	1	No	Auditory
01	1	0	1	No	Auditory
01	2	0	0	No	Auditory
01	12	1	0	No	Auditory
01	12	0	1	No	Auditory
01	1	1	1	No	Auditory
01	2	0	1	No	Auditory
01	1	1	0	No	Auditory
01	3	1	1	No	Auditory
01	2	1	1	No	Auditory
01	3	0	1	No	Auditory
01	3	1	0	No	Auditory
01	1	0	1	No	Auditory
01	2	1	1	No	Auditory
01	1	1	0	No	Auditory
01	12	1	1	No	Auditory
01	2	1	0	No	Auditory
01	3	0	1	No	Auditory
01	12	1	1	No	Auditory
01	12	0	1	No	Auditory
01	1	1	1	No	Auditory
01	3	1	0	No	Auditory
01	12	0	1	No	Auditory
01	3	1	1	No	Auditory
01	1	1	1	No	Auditory
01	2	1	1	No	Auditory
01	2	1	0	No	Auditory
01	2	0	0	No	Auditory
01	2	1	1	No	Auditory
01	1	0	1	No	Auditory
01	3	0	0	No	Auditory
01	12	1	1	No	Auditory
01	12	0	1	No	Auditory
01	1	1	0	No	Auditory
01	3	1	1	No	Auditory
01	1	1	1	No	Auditory
01	12	0	1	No	Auditory
01	1	1	0	No	Auditory
01	3	1	1	No	Auditory
01	2	1	1	No	Auditory
01	2	1	1	No	Auditory
01	12	1	1	No	Auditory
01	3	1	0	No	Auditory
01	2	1	1	No	Auditory
01	3	1	1	No	Auditory
01	3	1	0	No	Auditory
01	12	1	0	No	Auditory
01	1	0	1	No	Auditory
01	2	1	1	No	Auditory
01	1	1	1	No	Auditory
01	12	1	0	No	Auditory
01	12	1	1	No	Auditory
01	1	0	1	No	Auditory
01	2	1	0	No	Auditory
01	12	0	1	No	Auditory
01	1	1	1	No	Auditory
01	3	0	1	No	Auditory
01	3	1	1	No	Auditory
01	2	1	1	No	Auditory
01	12	0	0	No	Auditory
01	1	1	1	No	Auditory
01	2	0	1	No	Auditory
01	12	0	1	No	Auditory
01	1	1	1	No	Auditory
01	3	1	1	No	Auditory
01	2	1	1	No	Auditory
01	3	0	1	No	Auditory
01	12	1	1	No	Auditory
01	2	1	1	No	Auditory
01	3	1	1	No	Auditory
01	2	1	1	No	Auditory
01	1	1	0	No	Auditory
01	3	0	0	No	Auditory
01	1	1	1	No	Auditory
01	12	1	1	No	Auditory
01	1	1	0	No	Auditory
01	2	0	1	No	Auditory
01	3	1	1	No	Auditory
01	12	1	1	No	Auditory
01	2	0	1	No	Auditory
01	1	0	0	No	Auditory
01	12	1	1	No	Auditory
01	3	1	1	No	Auditory
01	3	1	1	No	Auditory
01	2	1	1	No	Auditory
01	3	1	1	No	Auditory
01	1	1	1	No	Auditory
01	12	0	1	No	Auditory
01	12	0	1	No	Auditory
01	1	1	1	No	Auditory
01	2	1	1	No	Auditory
01	3	1	1	No	Auditory
01	12	1	1	No	Auditory
01	2	0	1	No	Auditory
01	3	1	1	No	Auditory
01	2	1	1	No	Auditory
01	1	1	1	No	Auditory
01	1	0	1	No	Auditory
01	12	0	1	No	Auditory
01	1	1	0	No	Auditory
01	1	0	1	No	Auditory
01	12	1	1	No	Auditory
01	3	1	0	No	Auditory
01	2	0	1	No	Auditory
01	12	1	0	No	Auditory
01	2	1	1	No	Auditory
01	3	1	0	No	Auditory
01	2	1	1	No	Auditory
01	1	1	1	No	Auditory
01	12	0	1	No	Auditory
01	12	1	1	No	Auditory
01	3	1	1	No	Auditory
01	1	0	1	No	Auditory
01	3	1	1	No	Auditory
01	2	1	1	No	Auditory
01	3	0	1	No	Auditory
01	1	1	1	No	Auditory
01	12	1	1	No	Auditory
01	2	1	1	No	Auditory
01	2	0	1	No	Auditory
01	1	1	1	No	Auditory
01	12	1	1	No	Auditory
01	3	0	1	No	Auditory
01	12	1	1	No	Auditory
01	1	1	0	No	Auditory
01	3	1	1	No	Auditory
01	12	1	1	No	Auditory
01	3	1	1	No	Auditory
01	2	1	1	No	Auditory
01	2	0	1	No	Auditory
01	1	1	1	No	Auditory
01	2	1	1	No	Auditory
01	12	1	1	No	Auditory
01	12	1	1	No	Auditory
01	1	0	1	No	Auditory
01	3	0	1	No	Auditory
01	3	1	1	No	Auditory
01	2	1	1	No	Auditory
01	1	1	1	No	Auditory
01	1	1	1	No	Auditory
01	1	0	0	No	Auditory
01	3	1	1	No	Auditory
01	3	0	0	No	Auditory
01	12	1	1	No	Auditory
01	2	0	0	No	Auditory
01	12	1	1	No	Auditory
01	2	1	1	No	Auditory
01	2	1	1	No	Auditory
01	1	1	0	No	Auditory
01	12	1	1	No	Auditory
01	3	0	1	No	Auditory
01	2	0	1	No	Auditory
01	12	1	1	No	Auditory
01	3	1	1	No	Auditory
01	1	1	1	No	Auditory
01	3	0	1	No	Auditory
01	2	1	1	No	Auditory
01	1	1	1	No	Auditory
01	12	1	0	No	Auditory
01	1	1	1	No	Auditory
01	12	1	1	No	Auditory
01	2	0	1	No	Auditory
01	3	1	0	No	Auditory
01	12	0	1	No	Auditory
01	2	1	1	No	Auditory
01	3	1	1	No	Auditory
01	1	1	1	No	Auditory
01	1	1	1	No	Auditory
01	12	0	1	No	Auditory
01	3	1	1	No	Auditory
01	2	1	1	No	Auditory
01	12	1	0	No	Auditory
01	3	0	1	No	Auditory
01	2	0	0	No	Auditory
01	12	1	0	No	Auditory
01	1	0	1	No	Auditory
01	2	1	1	No	Auditory
01	1	0	1	No	Auditory
01	3	0	1	No	Auditory
01	2	1	1	No	Auditory
01	1	1	1	No	Auditory
01	12	1	1	No	Auditory
01	12	0	1	No	Auditory
01	2	1	1	No	Auditory
01	1	0	1	No	Auditory
01	3	0	1	No	Auditory
01	3	1	1	No	Auditory
02	1	1	1	No	Auditory
02	1	1	1	No	Auditory
02	2	1	0	No	Auditory
02	2	0	1	No	Auditory
02	3	1	1	No	Auditory
02	12	1	1	No	Auditory
02	12	0	1	No	Auditory
02	3	1	1	No	Auditory
02	3	0	1	No	Auditory
02	2	1	1	No	Auditory
02	1	1	1	No	Auditory
02	3	1	0	No	Auditory
02	12	1	1	No	Auditory
02	12	1	1	No	Auditory
02	2	0	0	No	Auditory
02	1	1	1	No	Auditory
02	2	1	1	No	Auditory
02	12	1	1	No	Auditory
02	1	1	1	No	Auditory
02	1	1	1	No	Auditory
02	3	1	1	No	Auditory
02	3	1	1	No	Auditory
02	2	1	1	No	Auditory
02	12	1	1	No	Auditory
02	3	1	1	No	Auditory
02	1	0	1	No	Auditory
02	12	1	1	No	Auditory
02	2	0	1	No	Auditory
02	12	1	1	No	Auditory
02	2	1	1	No	Auditory
02	1	1	1	No	Auditory
02	3	1	1	No	Auditory
02	2	1	1	No	Auditory
02	12	1	1	No	Auditory
02	2	1	1	No	Auditory
02	12	0	1	No	Auditory
02	3	0	1	No	Auditory
02	1	0	1	No	Auditory
02	3	1	1	No	Auditory
02	1	1	1	No	Auditory
02	2	1	1	No	Auditory
02	3	1	1	No	Auditory
02	2	0	1	No	Auditory
02	1	1	1	No	Auditory
02	12	1	1	No	Auditory
02	12	1	1	No	Auditory
02	3	1	1	No	Auditory
02	1	0	0	No	Auditory
02	2	1	1	No	Auditory
02	3	1	1	No	Auditory
02	12	1	1	No	Auditory
02	1	1	1	No	Auditory
02	1	0	1	No	Auditory
02	3	1	1	No	Auditory
02	2	1	1	No	Auditory
02	12	1	1	No	Auditory
02	3	1	1	No	Auditory
02	1	1	1	No	Auditory
02	12	1	1	No	Auditory
02	2	1	1	No	Auditory
02	12	1	1	No	Auditory
02	2	1	1	No	Auditory
02	3	0	1	No	Auditory
02	1	1	1	No	Auditory
02	3	1	1	No	Auditory
02	1	1	0	No	Auditory
02	1	1	1	No	Auditory
02	12	1	1	No	Auditory
02	2	0	1	No	Auditory
02	2	1	1	No	Auditory
02	12	1	1	No	Auditory
02	3	1	1	No	Auditory
02	12	1	0	No	Auditory
02	3	1	0	No	Auditory
02	2	1	1	No	Auditory
02	12	1	1	No	Auditory
02	1	1	0	No	Auditory
02	2	1	1	No	Auditory
02	3	1	1	No	Auditory
02	1	1	1	No	Auditory
02	12	1	1	No	Auditory
02	1	1	1	No	Auditory
02	3	1	0	No	Auditory
02	2	0	1	No	Auditory
02	3	1	1	No	Auditory
02	2	1	1	No	Auditory
02	1	1	1	No	Auditory
02	12	1	1	No	Auditory
02	1	1	1	No	Auditory
02	3	0	1	No	Auditory
02	1	1	1	No	Auditory
02	12	1	1	No	Auditory
02	12	1	1	No	Auditory
02	2	1	1	No	Auditory
02	2	0	1	No	Auditory
02	3	1	1	No	Auditory
02	1	1	1	No	Auditory
02	2	1	0	No	Auditory
02	3	1	1	No	Auditory
02	2	1	1	No	Auditory
02	3	1	1	No	Auditory
02	1	1	0	No	Auditory
02	12	1	1	No	Auditory
02	12	1	1	No	Auditory
02	1	1	1	No	Auditory
02	1	1	1	No	Auditory
02	12	1	0	No	Auditory
02	3	0	1	No	Auditory
02	2	0	1	No	Auditory
02	2	1	1	No	Auditory
02	3	1	1	No	Auditory
02	12	1	1	No	Auditory
02	1	1	0	No	Auditory
02	12	0	1	No	Auditory
02	12	1	1	No	Auditory
02	2	0	1	No	Auditory
02	3	1	1	No	Auditory
02	1	1	1	No	Auditory
02	3	0	0	No	Auditory
02	2	1	1	No	Auditory
02	3	1	0	No	Auditory
02	1	1	1	No	Auditory
02	2	1	1	No	Auditory
02	12	0	1	No	Auditory
02	3	1	1	No	Auditory
02	1	1	1	No	Auditory
02	2	0	1	No	Auditory
02	12	1	1	No	Auditory
02	3	1	1	No	Auditory
02	3	1	0	No	Auditory
02	12	1	1	No	Auditory
02	1	1	1	No	Auditory
02	2	1	1	No	Auditory
02	12	1	1	No	Auditory
02	2	1	1	No	Auditory
02	1	1	1	No	Auditory
02	12	1	1	No	Auditory
02	12	1	1	No	Auditory
02	2	1	1	No	Auditory
02	1	1	1	No	Auditory
02	2	1	1	No	Auditory
02	3	1	1	No	Auditory
02	3	1	1	No	Auditory
02	1	1	1	No	Auditory
02	1	1	1	No	Auditory
02	2	1	1	No	Auditory
02	3	1	1	No	Auditory
02	3	1	1	No	Auditory
02	12	1	1	No	Auditory
02	12	1	1	No	Auditory
02	1	1	1	No	Auditory
02	2	1	1	No	Auditory
02	12	1	1	No	Auditory
02	3	1	1	No	Auditory
02	12	1	0	No	Auditory
02	2	1	1	No	Auditory
02	2	1	1	No	Auditory
02	3	1	1	No	Auditory
02	1	1	1	No	Auditory
02	1	1	1	No	Auditory
02	2	1	1	No	Auditory
02	12	1	1	No	Auditory
02	1	1	1	No	Auditory
02	3	0	1	No	Auditory
02	1	1	1	No	Auditory
02	12	1	1	No	Auditory
02	2	1	1	No	Auditory
02	3	1	1	No	Auditory
02	2	1	1	No	Auditory
02	1	0	1	No	Auditory
02	1	1	1	No	Auditory
02	12	1	1	No	Auditory
02	3	1	1	No	Auditory
02	3	1	1	No	Auditory
02	12	1	1	No	Auditory
02	2	1	1	No	Auditory
02	1	1	1	No	Auditory
02	1	1	1	No	Auditory
02	2	1	1	No	Auditory
02	12	1	1	No	Auditory
02	3	1	1	No	Auditory
02	3	1	1	No	Auditory
02	2	0	1	No	Auditory
02	12	1	1	No	Auditory
02	2	1	1	No	Auditory
02	12	1	1	No	Auditory
02	12	1	1	No	Auditory
02	2	1	1	No	Auditory
02	1	0	1	No	Auditory
02	1	1	0	No	Auditory
02	3	1	1	No	Auditory
02	3	1	0	No	Auditory
02	1	1	1	No	Auditory
02	2	1	1	No	Auditory
02	3	1	1	No	Auditory
02	12	1	1	No	Auditory
02	2	0	1	No	Auditory
02	1	1	1	No	Auditory
02	3	1	1	No	Auditory
02	12	1	1	No	Auditory
02	2	1	1	No	Auditory
02	3	1	1	No	Auditory
02	1	1	1	No	Auditory
02	2	0	1	No	Auditory
02	12	1	1	No	Auditory
02	3	1	1	No	Auditory
02	12	1	0	No	Auditory
02	1	1	1	No	Auditory
02	12	0	1	No	Auditory
02	3	1	1	No	Auditory
02	12	1	1	No	Auditory
02	1	1	1	No	Auditory
02	2	1	1	No	Auditory
02	1	1	1	No	Auditory
02	3	1	1	No	Auditory
02	2	1	1	No	Auditory
02	3	0	1	No	Auditory
02	1	1	1	No	Auditory
02	12	1	1	No	Auditory
02	2	1	1	No	Auditory
02	12	1	1	No	Auditory
02	3	1	1	No	Auditory
02	2	1	1	No	Auditory
02	1	1	1	No	Auditory
02	1	1	1	No	Auditory
02	3	1	1	No	Auditory
02	3	0	1	No	Auditory
02	1	1	1	No	Auditory
02	12	1	1	No	Auditory
02	2	0	1	No	Auditory
02	12	1	1	No	Auditory
02	2	1	1	No	Auditory
02	12	1	1	No	Auditory
02	3	1	1	No	Auditory
02	3	1	1	No	Auditory
02	1	0	1	No	Auditory
02	2	0	1	No	Auditory
02	2	1	1	No	Auditory
02	1	1	1	No	Auditory
02	12	1	1	No	Auditory
02	1	1	1	No	Auditory
02	12	1	1	No	Auditory
02	3	1	1	No	Auditory
02	2	1	1	No	Auditory
02	1	0	1	No	Auditory
02	2	0	1	No	Auditory
02	12	1	1	No	Auditory
02	3	1	1	No	Auditory
02	3	1	1	No	Auditory
02	2	1	1	No	Auditory
02	2	0	1	No	Auditory
02	1	1	1	No	Auditory
02	1	1	1	No	Auditory
02	12	1	1	No	Auditory
02	12	1	1	No	Auditory
02	3	1	1	No	Auditory
03	2	1	1	No	Auditory
03	1	1	1	No	Auditory
03	2	1	1	No	Auditory
03	3	1	0	No	Auditory
03	12	1	1	No	Auditory
03	3	1	0	No	Auditory
03	12	1	1	No	Auditory
03	1	1	1	No	Auditory
03	12	1	0	No	Auditory
03	12	1	1	No	Auditory
03	3	0	1	No	Auditory
03	2	1	0	No	Auditory
03	2	1	1	No	Auditory
03	1	0	0	No	Auditory
03	1	1	1	No	Auditory
03	3	1	1	No	Auditory
03	12	1	1	No	Auditory
03	2	1	0	No	Auditory
03	1	1	1	No	Auditory
03	1	0	1	No	Auditory
03	3	1	1	No	Auditory
03	2	1	0	No	Auditory
03	3	1	1	No	Auditory
03	12	0	1	No	Auditory
03	1	1	1	No	Auditory
03	2	1	0	No	Auditory
03	12	1	1	No	Auditory
03	2	1	1	No	Auditory
03	12	1	1	No	Auditory
03	3	0	1	No	Auditory
03	1	1	1	No	Auditory
03	3	0	1	No	Auditory
03	2	1	0	No	Auditory
03	3	1	1	No	Auditory
03	3	1	1	No	Auditory
03	2	1	1	No	Auditory
03	12	1	0	No	Auditory
03	1	0	1	No	Auditory
03	12	1	1	No	Auditory
03	1	0	1	No	Auditory
03	2	1	1	No	Auditory
03	12	1	1	No	Auditory
03	2	1	1	No	Auditory
03	12	0	1	No	Auditory
03	1	1	1	No	Auditory
03	3	1	0	No	Auditory
03	1	0	1	No	Auditory
03	3	1	1	No	Auditory
03	2	0	1	No	Auditory
03	12	0	1	No	Auditory
03	3	0	1	No	Auditory
03	1	1	1	No	Auditory
03	3	1	1	No	Auditory
03	1	1	0	No	Auditory
03	2	0	1	No	Auditory
03	12	1	0	No	Auditory
03	3	0	1	No	Auditory
03	2	1	1	No	Auditory
03	1	1	1	No	Auditory
03	3	0	1	No	Auditory
03	1	1	1	No	Auditory
03	2	1	1	No	Auditory
03	12	0	1	No	Auditory
03	12	1	1	No	Auditory
03	12	1	0	No	Auditory
03	1	1	1	No	Auditory
03	12	1	1	No	Auditory
03	2	1	0	No	Auditory
03	1	0	1	No	Auditory
03	3	1	1	No	Auditory
03	3	1	0	No	Auditory
03	2	1	1	No	Auditory
03	1	1	0	No	Auditory
03	2	1	0	No	Auditory
03	12	0	1	No	Auditory
03	2	1	1	No	Auditory
03	12	1	1	No	Auditory
03	1	0	1	No	Auditory
03	3	1	0	No	Auditory
03	3	0	1	No	Auditory
03	2	1	1	No	Auditory
03	1	1	1	No	Auditory
03	1	1	1	No	Auditory
03	2	1	1	No	Auditory
03	3	1	0	No	Auditory
03	3	1	1	No	Auditory
03	12	0	1	No	Auditory
03	12	1	1	No	Auditory
03	1	1	1	No	Auditory
03	1	1	1	No	Auditory
03	3	0	1	No	Auditory
03	3	1	1	No	Auditory
03	2	0	1	No	Auditory
03	12	1	1	No	Auditory
03	2	0	1	No	Auditory
03	12	1	1	No	Auditory
03	12	1	1	No	Auditory
03	2	0	1	No	Auditory
03	3	0	1	No	Auditory
03	1	1	1	No	Auditory
03	3	1	1	No	Auditory
03	2	1	0	No	Auditory
03	1	0	1	No	Auditory
03	12	1	1	No	Auditory
03	1	1	1	No	Auditory
03	3	1	1	No	Auditory
03	12	0	1	No	Auditory
03	2	1	0	No	Auditory
03	3	1	0	No	Auditory
03	12	1	0	No	Auditory
03	1	1	1	No	Auditory
03	2	1	0	No	Auditory
03	12	1	1	No	Auditory
03	3	1	1	No	Auditory
03	1	1	0	No	Auditory
03	12	1	1	No	Auditory
03	2	1	1	No	Auditory
03	3	1	1	No	Auditory
03	1	1	1	No	Auditory
03	2	0	0	No	Auditory
03	1	1	0	No	Auditory
03	12	1	1	No	Auditory
03	2	1	1	No	Auditory
03	2	1	1	No	Auditory
03	1	1	1	No	Auditory
03	3	1	1	No	Auditory
03	3	1	0	No	Auditory
03	12	1	1	No	Auditory
03	12	0	1	No	Auditory
03	2	1	1	No	Auditory
03	3	0	1	No	Auditory
03	3	1	1	No	Auditory
03	1	1	1	No	Auditory
03	2	0	1	No	Auditory
03	1	0	1	No	Auditory
03	12	1	1	No	Auditory
03	2	1	1	No	Auditory
03	3	0	1	No	Auditory
03	12	1	1	No	Auditory
03	12	1	1	No	Auditory
03	2	0	1	No	Auditory
03	3	1	1	No	Auditory
03	1	1	0	No	Auditory
03	1	1	1	No	Auditory
03	2	1	1	No	Auditory
03	12	1	1	No	Auditory
03	2	0	1	No	Auditory
03	3	1	1	No	Auditory
03	12	1	1	No	Auditory
03	1	1	1	No	Auditory
03	3	0	1	No	Auditory
03	1	1	1	No	Auditory
03	2	1	1	No	Auditory
03	3	1	1	No	Auditory
03	12	1	1	No	Auditory
03	12	1	0	No	Auditory
03	2	0	1	No	Auditory
03	1	0	1	No	Auditory
03	3	1	1	No	Auditory
03	1	1	1	No	Auditory
03	2	0	1	No	Auditory
03	2	1	1	No	Auditory
03	3	1	1	No	Auditory
03	1	1	1	No	Auditory
03	12	1	0	No	Auditory
03	3	1	1	No	Auditory
03	12	1	1	No	Auditory
03	1	1	0	No	Auditory
03	12	1	1	No	Auditory
03	12	1	1	No	Auditory
03	1	1	1	No	Auditory
03	3	0	0	No	Auditory
03	2	1	0	No	Auditory
03	2	1	0	No	Auditory
03	3	1	1	No	Auditory
03	1	1	1	No	Auditory
03	1	1	1	No	Auditory
03	3	1	1	No	Auditory
03	2	0	1	No	Auditory
03	2	0	0	No	Auditory
03	12	1	1	No	Auditory
03	3	1	1	No	Auditory
03	1	1	1	No	Auditory
03	12	1	1	No	Auditory
03	3	0	0	No	Auditory
03	2	1	1	No	Auditory
03	2	1	0	No	Auditory
03	1	1	1	No	Auditory
03	12	1	1	No	Auditory
03	1	1	1	No	Auditory
03	3	1	1	No	Auditory
03	12	1	1	No	Auditory
03	12	1	1	No	Auditory
03	1	1	1	No	Auditory
03	1	0	1	No	Auditory
03	2	1	1	No	Auditory
03	3	1	0	No	Auditory
03	12	1	1	No	Auditory
03	2	1	1	No	Auditory
03	3	0	1	No	Auditory
03	12	1	1	No	Auditory
03	3	0	1	No	Auditory
03	1	1	1	No	Auditory
03	2	1	1	No	Auditory
03	3	1	1	No	Auditory
03	2	0	1	No	Auditory
03	12	1	1	No	Auditory
03	1	1	0	No	Auditory
03	3	1	1	No	Auditory
03	12	0	1	No	Auditory
03	2	1	1	No	Auditory
03	1	1	1	No	Auditory
03	1	1	1	No	Auditory
03	2	1	1	No	Auditory
03	12	1	0	No	Auditory
03	3	1	1	No	Auditory
03	1	1	0	No	Auditory
03	3	1	1	No	Auditory
03	3	1	1	No	Auditory
03	2	0	1	No	Auditory
03	1	1	1	No	Auditory
03	12	0	0	No	Auditory
03	12	1	1	No	Auditory
03	2	1	0	No	Auditory
03	3	0	1	No	Auditory
03	2	1	1	No	Auditory
03	2	1	1	No	Auditory
03	1	1	1	No	Auditory
03	3	1	1	No	Auditory
03	1	1	1	No	Auditory
03	12	1	0	No	Auditory
03	12	1	1	No	Auditory
03	2	1	0	No	Auditory
03	2	1	1	No	Auditory
03	12	1	1	No	Auditory
03	1	1	1	No	Auditory
03	12	1	1	No	Auditory
03	1	1	0	No	Auditory
03	3	1	0	No	Auditory
03	3	1	0	No	Auditory
03	12	1	1	No	Auditory
03	1	1	1	No	Auditory
03	2	0	1	No	Auditory
03	1	1	1	No	Auditory
03	3	1	0	No	Auditory
03	3	1	1	No	Auditory
03	12	1	1	No	Auditory
03	2	1	0	No	Auditory
03	12	1	1	No	Auditory
03	1	1	1	No	Auditory
03	2	1	0	No	Auditory
03	1	1	1	No	Auditory
03	3	0	1	No	Auditory
03	3	0	1	No	Auditory
03	2	1	1	No	Auditory
03	12	1	1	No	Auditory
04	2	1	1	No	Auditory
04	1	0	1	No	Auditory
04	3	1	0	No	Auditory
04	2	1	1	No	Auditory
04	12	1	1	No	Auditory
04	1	1	1	No	Auditory
04	3	1	0	No	Auditory
04	12	1	1	No	Auditory
04	2	1	1	No	Auditory
04	3	1	1	No	Auditory
04	12	1	1	No	Auditory
04	12	1	1	No	Auditory
04	2	1	1	No	Auditory
04	1	1	1	No	Auditory
04	3	1	1	No	Auditory
04	1	0	1	No	Auditory
04	12	0	1	No	Auditory
04	1	0	1	No	Auditory
04	3	0	1	No	Auditory
04	3	1	1	No	Auditory
04	1	0	0	No	Auditory
04	2	0	1	No	Auditory
04	12	1	1	No	Auditory
04	2	0	1	No	Auditory
04	3	1	1	No	Auditory
04	12	1	1	No	Auditory
04	2	0	0	No	Auditory
04	2	0	1	No	Auditory
04	12	1	1	No	Auditory
04	1	1	0	No	Auditory
04	3	1	1	No	Auditory
04	1	0	1	No	Auditory
04	3	1	1	No	Auditory
04	1	1	0	No	Auditory
04	1	1	1	No	Auditory
04	12	1	1	No	Auditory
04	3	1	1	No	Auditory
04	2	1	1	No	Auditory
04	2	1	1	No	Auditory
04	12	1	1	No	Auditory
04	12	0	1	No	Auditory
04	2	1	1	No	Auditory
04	3	1	0	No	Auditory
04	1	0	1	No	Auditory
04	12	1	1	No	Auditory
04	3	1	1	No	Auditory
04	2	0	1	No	Auditory
04	1	1	1	No	Auditory
04	12	1	0	No	Auditory
04	3	1	1	No	Auditory
04	1	1	1	No	Auditory
04	1	1	0	No	Auditory
04	2	1	1	No	Auditory
04	12	1	1	No	Auditory
04	3	1	1	No	Auditory
04	2	0	0	No	Auditory
04	2	0	0	No	Auditory
04	1	1	1	No	Auditory
04	12	1	1	No	Auditory
04	3	1	0	No	Auditory
04	2	1	1	No	Auditory
04	3	1	1	No	Auditory
04	12	1	1	No	Auditory
04	1	1	0	No	Auditory
04	12	0	1	No	Auditory
04	1	1	1	No	Auditory
04	3	0	1	No	Auditory
04	2	1	1	No	Auditory
04	2	0	1	No	Auditory
04	3	0	1	No	Auditory
04	1	1	1	No	Auditory
04	12	1	1	No	Auditory
04	1	1	0	No	Auditory
04	2	1	1	No	Auditory
04	12	0	1	No	Auditory
04	1	1	0	No	Auditory
04	2	1	1	No	Auditory
04	3	0	1	No	Auditory
04	12	1	1	No	Auditory
04	3	0	1	No	Auditory
04	2	1	1	No	Auditory
04	3	0	1	No	Auditory
04	3	0	1	No	Auditory
04	1	1	0	No	Auditory
04	2	1	1	No	Auditory
04	1	1	1	No	Auditory
04	12	0	1	No	Auditory
04	12	1	1	No	Auditory
04	12	1	1	No	Auditory
04	3	1	0	No	Auditory
04	2	1	1	No	Auditory
04	3	0	1	No	Auditory
04	12	0	1	No	Auditory
04	2	1	1	No	Auditory
04	1	1	1	No	Auditory
04	1	1	1	No	Auditory
04	3	1	1	No	Auditory
04	12	1	0	No	Auditory
04	12	1	1	No	Auditory
04	2	1	0	No	Auditory
04	1	1	1	No	Auditory
04	3	0	0	No	Auditory
04	2	1	0	No	Auditory
04	1	1	0	No	Auditory
04	1	1	1	No	Auditory
04	1	1	1	No	Auditory
04	3	0	1	No	Auditory
04	12	1	1	No	Auditory
04	2	1	1	No	Auditory
04	3	0	1	No	Auditory
04	2	0	1	No	Auditory
04	12	1	1	No	Auditory
04	1	1	0	No	Auditory
04	1	1	1	No	Auditory
04	12	1	1	No	Auditory
04	2	1	1	No	Auditory
04	12	1	1	No	Auditory
04	3	1	0	No	Auditory
04	2	0	1	No	Auditory
04	3	1	1	No	Auditory
04	1	1	1	No	Auditory
04	3	1	0	No	Auditory
04	12	0	1	No	Auditory
04	1	1	1	No	Auditory
04	2	0	1	No	Auditory
04	12	1	1	No	Auditory
04	2	1	1	No	Auditory
04	3	1	1	No	Auditory
04	1	1	0	No	Auditory
04	3	1	1	No	Auditory
04	3	1	1	No	Auditory
04	12	1	1	No	Auditory
04	2	1	1	No	Auditory
04	12	1	1	No	Auditory
04	2	1	0	No	Auditory
04	1	0	1	No	Auditory
04	3	1	1	No	Auditory
04	1	1	1	No	Auditory
04	12	1	1	No	Auditory
04	12	1	1	No	Auditory
04	2	0	1	No	Auditory
04	1	1	0	No	Auditory
04	2	1	1	No	Auditory
04	3	1	1	No	Auditory
04	2	1	1	No	Auditory
04	1	1	1	No	Auditory
04	3	1	1	No	Auditory
04	1	1	0	No	Auditory
04	3	1	1	No	Auditory
04	12	1	1	No	Auditory
04	2	1	1	No	Auditory
04	12	1	0	No	Auditory
04	3	1	1	No	Auditory
04	2	1	1	No	Auditory
04	3	1	1	No	Auditory
04	1	1	0	No	Auditory
04	2	0	1	No	Auditory
04	1	1	1	No	Auditory
04	12	1	1	No	Auditory
04	12	0	1	No	Auditory
04	12	1	1	No	Auditory
04	3	0	1	No	Auditory
04	1	0	1	No	Auditory
04	2	1	1	No	Auditory
04	2	1	1	No	Auditory
04	3	1	1	No	Auditory
04	1	1	0	No	Auditory
04	12	0	1	No	Auditory
04	1	1	1	No	Auditory
04	1	1	0	No	Auditory
04	12	0	1	No	Auditory
04	2	1	1	No	Auditory
04	3	1	1	No	Auditory
04	12	1	1	No	Auditory
04	3	1	1	No	Auditory
04	2	1	1	No	Auditory
04	3	0	1	No	Auditory
04	12	0	1	No	Auditory
04	2	0	1	No	Auditory
04	3	0	1	No	Auditory
04	12	1	1	No	Auditory
04	1	1	1	No	Auditory
04	1	0	1	No	Auditory
04	2	1	1	No	Auditory
04	2	1	0	No	Auditory
04	12	1	1	No	Auditory
04	3	1	0	No	Auditory
04	12	1	1	No	Auditory
04	2	1	1	No	Auditory
04	1	1	0	No	Auditory
04	1	0	1	No	Auditory
04	3	1	0	No	Auditory
04	1	0	1	No	Auditory
04	3	1	1	No	Auditory
04	12	0	1	No	Auditory
04	2	0	1	No	Auditory
04	12	1	0	No	Auditory
04	1	1	1	No	Auditory
04	2	1	1	No	Auditory
04	3	1	0	No	Auditory
04	3	0	1	No	Auditory
04	1	1	1	No	Auditory
04	12	1	0	No	Auditory
04	12	1	1	No	Auditory
04	2	0	0	No	Auditory
04	2	1	0	No	Auditory
04	3	1	1	No	Auditory
04	1	1	1	No	Auditory
04	12	1	1	No	Auditory
04	3	1	1	No	Auditory
04	1	1	1	No	Auditory
04	1	1	0	No	Auditory
04	3	1	1	No	Auditory
04	2	0	1	No	Auditory
04	2	1	1	No	Auditory
04	12	1	1	No	Auditory
04	1	0	1	No	Auditory
04	2	0	1	No	Auditory
04	12	1	0	No	Auditory
04	3	0	1	No	Auditory
04	3	1	1	No	Auditory
04	1	1	1	No	Auditory
04	2	1	1	No	Auditory
04	12	1	1	No	Auditory
04	12	1	1	No	Auditory
04	1	1	1	No	Auditory
04	3	0	1	No	Auditory
04	12	1	1	No	Auditory
04	2	1	1	No	Auditory
04	3	0	1	No	Auditory
04	1	0	1	No	Auditory
04	2	1	1	No	Auditory
04	12	1	1	No	Auditory
04	1	1	1	No	Auditory
04	3	1	1	No	Auditory
04	3	1	0	No	Auditory
04	1	1	1	No	Auditory
04	2	1	1	No	Auditory
04	12	0	1	No	Auditory
04	2	1	1	No	Auditory
04	1	1	1	No	Auditory
04	12	1	0	No	Auditory
04	3	0	1	No	Auditory
04	12	1	1	No	Auditory
04	2	1	1	No	Auditory
04	1	1	1	No	Auditory
04	2	1	1	No	Auditory
04	3	1	0	No	Auditory
04	12	1	0	No	Auditory
04	12	1	1	No	Auditory
04	3	1	1	No	Auditory
04	2	1	0	No	Auditory
04	2	1	1	No	Auditory
04	1	1	1	No	Auditory
04	3	1	1	No	Auditory
04	1	1	0	No	Auditory
06	1	1	0	No	Auditory
06	2	0	1	No	Auditory
06	3	1	1	No	Auditory
06	3	1	1	No	Auditory
06	12	0	1	No	Auditory
06	12	0	1	No	Auditory
06	1	1	0	No	Auditory
06	2	1	1	No	Auditory
06	3	0	1	No	Auditory
06	1	1	1	No	Auditory
06	1	0	1	No	Auditory
06	2	1	1	No	Auditory
06	2	1	1	No	Auditory
06	12	0	1	No	Auditory
06	3	1	0	No	Auditory
06	12	0	1	No	Auditory
06	3	0	1	No	Auditory
06	1	1	1	No	Auditory
06	3	0	1	No	Auditory
06	2	1	1	No	Auditory
06	12	1	1	No	Auditory
06	12	1	0	No	Auditory
06	2	0	1	No	Auditory
06	1	0	1	No	Auditory
06	3	0	0	No	Auditory
06	3	0	1	No	Auditory
06	2	1	1	No	Auditory
06	1	0	0	No	Auditory
06	12	0	1	No	Auditory
06	2	1	1	No	Auditory
06	12	0	1	No	Auditory
06	1	1	1	No	Auditory
06	12	0	0	No	Auditory
06	1	1	1	No	Auditory
06	12	0	1	No	Auditory
06	1	1	0	No	Auditory
06	2	0	1	No	Auditory
06	3	1	1	No	Auditory
06	2	0	1	No	Auditory
06	3	0	1	No	Auditory
06	1	1	0	No	Auditory
06	12	1	1	No	Auditory
06	3	1	1	No	Auditory
06	2	0	1	No	Auditory
06	2	0	1	No	Auditory
06	1	1	1	No	Auditory
06	3	0	1	No	Auditory
06	12	0	1	No	Auditory
06	2	0	1	No	Auditory
06	3	1	1	No	Auditory
06	12	1	1	No	Auditory
06	2	1	1	No	Auditory
06	1	1	1	No	Auditory
06	3	1	1	No	Auditory
06	1	1	0	No	Auditory
06	12	1	1	No	Auditory
06	1	1	1	No	Auditory
06	1	1	0	No	Auditory
06	2	1	1	No	Auditory
06	3	0	0	No	Auditory
06	12	1	0	No	Auditory
06	3	1	1	No	Auditory
06	12	1	1	No	Auditory
06	2	1	1	No	Auditory
06	1	1	1	No	Auditory
06	2	0	1	No	Auditory
06	12	1	1	No	Auditory
06	1	0	1	No	Auditory
06	3	0	1	No	Auditory
06	12	1	0	No	Auditory
06	3	1	0	No	Auditory
06	2	1	0	No	Auditory
06	1	1	0	No	Auditory
06	12	0	1	No	Auditory
06	12	0	1	No	Auditory
06	2	0	0	No	Auditory
06	1	1	1	No	Auditory
06	2	0	1	No	Auditory
06	3	1	1	No	Auditory
06	3	0	1	No	Auditory
06	1	0	1	No	Auditory
06	12	1	1	No	Auditory
06	12	1	1	No	Auditory
06	3	1	1	No	Auditory
06	2	0	1	No	Auditory
06	1	0	1	No	Auditory
06	3	1	0	No	Auditory
06	2	0	1	No	Auditory
06	3	1	1	No	Auditory
06	2	1	1	No	Auditory
06	2	1	1	No	Auditory
06	3	0	0	No	Auditory
06	12	1	1	No	Auditory
06	12	1	1	No	Auditory
06	1	1	1	No	Auditory
06	1	1	1	No	Auditory
06	2	0	1	No	Auditory
06	2	1	1	No	Auditory
06	1	1	0	No	Auditory
06	12	0	1	No	Auditory
06	3	1	1	No	Auditory
06	1	1	1	No	Auditory
06	3	1	1	No	Auditory
06	12	0	1	No	Auditory
06	12	0	1	No	Auditory
06	1	1	1	No	Auditory
06	3	1	1	No	Auditory
06	12	0	1	No	Auditory
06	3	1	1	No	Auditory
06	1	1	1	No	Auditory
06	2	1	1	No	Auditory
06	2	1	1	No	Auditory
06	12	1	1	No	Auditory
06	12	0	1	No	Auditory
06	1	1	1	No	Auditory
06	3	0	1	No	Auditory
06	1	1	1	No	Auditory
06	2	1	1	No	Auditory
06	2	0	0	No	Auditory
06	3	0	1	No	Auditory
06	12	1	1	No	Auditory
06	12	1	1	No	Auditory
06	1	1	1	No	Auditory
06	2	0	1	No	Auditory
06	3	0	1	No	Auditory
06	3	0	1	No	Auditory
06	2	1	1	No	Auditory
06	1	0	0	No	Auditory
06	2	1	1	No	Auditory
06	12	1	1	No	Auditory
06	12	1	1	No	Auditory
06	2	1	1	No	Auditory
06	3	1	1	No	Auditory
06	1	1	1	No	Auditory
06	1	1	1	No	Auditory
06	3	1	1	No	Auditory
06	1	1	0	No	Auditory
06	3	1	1	No	Auditory
06	12	1	1	No	Auditory
06	3	1	0	No	Auditory
06	1	1	1	No	Auditory
06	2	1	0	No	Auditory
06	12	1	1	No	Auditory
06	2	1	1	No	Auditory
06	3	0	1	No	Auditory
06	2	1	1	No	Auditory
06	2	1	1	No	Auditory
06	1	1	1	No	Auditory
06	12	1	1	No	Auditory
06	12	1	1	No	Auditory
06	3	0	1	No	Auditory
06	1	1	1	No	Auditory
06	12	0	1	No	Auditory
06	12	1	1	No	Auditory
06	1	1	0	No	Auditory
06	2	1	1	No	Auditory
06	3	1	1	No	Auditory
06	2	0	1	No	Auditory
06	3	1	1	No	Auditory
06	1	1	1	No	Auditory
06	1	1	1	No	Auditory
06	3	1	1	No	Auditory
06	2	1	1	No	Auditory
06	3	0	1	No	Auditory
06	1	1	1	No	Auditory
06	12	1	1	No	Auditory
06	2	1	0	No	Auditory
06	12	1	1	No	Auditory
06	2	1	1	No	Auditory
06	3	0	1	No	Auditory
06	1	1	1	No	Auditory
06	12	1	1	No	Auditory
06	12	1	1	No	Auditory
06	1	0	1	No	Auditory
06	2	0	1	No	Auditory
06	3	1	1	No	Auditory
06	12	1	1	No	Auditory
06	3	1	1	No	Auditory
06	1	0	1	No	Auditory
06	3	0	1	No	Auditory
06	2	1	1	No	Auditory
06	12	1	1	No	Auditory
06	1	1	1	No	Auditory
06	2	1	1	No	Auditory
06	12	1	0	No	Auditory
06	2	1	0	No	Auditory
06	3	1	1	No	Auditory
06	1	1	0	No	Auditory
06	1	0	1	No	Auditory
06	12	0	1	No	Auditory
06	2	1	0	No	Auditory
06	3	1	1	No	Auditory
06	3	1	1	No	Auditory
06	1	1	1	No	Auditory
06	1	0	1	No	Auditory
06	2	0	1	No	Auditory
06	2	1	1	No	Auditory
06	12	1	1	No	Auditory
06	3	0	1	No	Auditory
06	12	1	0	No	Auditory
06	3	0	1	No	Auditory
06	3	0	1	No	Auditory
06	2	0	1	No	Auditory
06	2	0	1	No	Auditory
06	1	1	1	No	Auditory
06	12	1	1	No	Auditory
06	1	1	1	No	Auditory
06	12	1	1	No	Auditory
06	1	1	1	No	Auditory
06	1	1	1	No	Auditory
06	2	0	1	No	Auditory
06	12	1	1	No	Auditory
06	3	1	1	No	Auditory
06	3	1	0	No	Auditory
06	2	1	1	No	Auditory
06	12	1	1	No	Auditory
06	12	0	1	No	Auditory
06	3	0	1	No	Auditory
06	3	1	1	No	Auditory
06	2	1	1	No	Auditory
06	2	1	1	No	Auditory
06	1	0	1	No	Auditory
06	1	1	1	No	Auditory
06	12	1	1	No	Auditory
06	3	0	1	No	Auditory
06	3	0	1	No	Auditory
06	1	1	1	No	Auditory
06	12	1	1	No	Auditory
06	2	0	1	No	Auditory
06	2	1	1	No	Auditory
06	12	1	1	No	Auditory
06	1	1	1	No	Auditory
06	2	1	1	No	Auditory
06	1	1	1	No	Auditory
06	12	0	0	No	Auditory
06	1	1	1	No	Auditory
06	12	1	1	No	Auditory
06	3	1	1	No	Auditory
06	2	1	0	No	Auditory
06	3	1	1	No	Auditory
06	3	1	1	No	Auditory
06	2	1	1	No	Auditory
06	12	1	1	No	Auditory
06	3	0	0	No	Auditory
06	1	1	1	No	Auditory
06	2	1	1	No	Auditory
06	12	1	1	No	Auditory
06	1	1	1	No	Auditory
06	3	0	1	No	Auditory
06	2	1	1	No	Auditory
06	1	1	1	No	Auditory
06	1	1	0	No	Auditory
06	12	1	1	No	Auditory
06	12	0	1	No	Auditory
06	3	0	1	No	Auditory
06	2	0	1	No	Auditory
07	3	0	1	No	Auditory
07	3	1	1	No	Auditory
07	2	1	1	No	Auditory
07	2	1	1	No	Auditory
07	1	1	1	No	Auditory
07	12	0	1	No	Auditory
07	12	1	1	No	Auditory
07	1	1	1	No	Auditory
07	12	1	0	No	Auditory
07	3	0	1	No	Auditory
07	1	1	0	No	Auditory
07	2	1	1	No	Auditory
07	12	0	1	No	Auditory
07	2	1	0	No	Auditory
07	3	1	1	No	Auditory
07	1	1	0	No	Auditory
07	12	1	1	No	Auditory
07	2	1	1	No	Auditory
07	1	1	1	No	Auditory
07	3	1	1	No	Auditory
07	12	1	1	No	Auditory
07	3	1	1	No	Auditory
07	1	0	0	No	Auditory
07	2	1	1	No	Auditory
07	1	1	1	No	Auditory
07	12	1	1	No	Auditory
07	2	1	1	No	Auditory
07	1	1	1	No	Auditory
07	3	1	1	No	Auditory
07	12	0	1	No	Auditory
07	2	1	1	No	Auditory
07	3	1	1	No	Auditory
07	1	1	1	No	Auditory
07	3	1	0	No	Auditory
07	12	1	1	No	Auditory
07	3	0	1	No	Auditory
07	1	1	0	No	Auditory
07	2	0	1	No	Auditory
07	12	1	0	No	Auditory
07	2	1	1	No	Auditory
07	2	0	1	No	Auditory
07	3	1	1	No	Auditory
07	1	1	1	No	Auditory
07	12	1	0	No	Auditory
07	2	0	1	No	Auditory
07	12	1	1	No	Auditory
07	1	1	1	No	Auditory
07	3	1	1	No	Auditory
07	3	1	0	No	Auditory
07	3	1	0	No	Auditory
07	12	1	1	No	Auditory
07	2	1	0	No	Auditory
07	1	1	1	No	Auditory
07	2	1	1	No	Auditory
07	1	1	0	No	Auditory
07	12	1	1	No	Auditory
07	12	1	1	No	Auditory
07	3	1	0	No	Auditory
07	3	0	0	No	Auditory
07	1	1	1	No	Auditory
07	2	1	1	No	Auditory
07	1	1	0	No	Auditory
07	2	1	1	No	Auditory
07	12	1	1	No	Auditory
07	3	0	0	No	Auditory
07	1	1	1	No	Auditory
07	2	0	1	No	Auditory
07	3	1	1	No	Auditory
07	12	1	0	No	Auditory
07	2	1	1	No	Auditory
07	1	0	0	No	Auditory
07	12	1	1	No	Auditory
07	2	1	1	No	Auditory
07	3	0	1	No	Auditory
07	1	1	1	No	Auditory
07	12	1	1	No	Auditory
07	3	1	1	No	Auditory
07	2	1	1	No	Auditory
07	12	1	1	No	Auditory
07	1	1	1	No	Auditory
07	1	1	0	No	Auditory
07	12	1	1	No	Auditory
07	2	0	1	No	Auditory
07	12	1	1	No	Auditory
07	3	1	1	No	Auditory
07	2	1	0	No	Auditory
07	1	0	1	No	Auditory
07	3	1	0	No	Auditory
07	2	0	0	No	Auditory
07	1	1	0	No	Auditory
07	3	1	1	No	Auditory
07	2	1	1	No	Auditory
07	12	1	1	No	Auditory
07	1	1	1	No	Auditory
07	12	1	1	No	Auditory
07	3	0	1	No	Auditory
07	3	0	1	No	Auditory
07	12	1	0	No	Auditory
07	2	0	1	No	Auditory
07	12	1	1	No	Auditory
07	2	1	1	No	Auditory
07	1	1	1	No	Auditory
07	1	1	1	No	Auditory
07	3	1	1	No	Auditory
07	2	1	1	No	Auditory
07	1	1	0	No	Auditory
07	1	1	1	No	Auditory
07	12	1	1	No	Auditory
07	3	1	1	No	Auditory
07	3	1	1	No	Auditory
07	2	1	1	No	Auditory
07	12	0	0	No	Auditory
07	2	1	0	No	Auditory
07	1	1	0	No	Auditory
07	3	1	1	No	Auditory
07	12	1	1	No	Auditory
07	3	0	1	No	Auditory
07	2	1	1	No	Auditory
07	1	1	0	No	Auditory
07	12	1	1	No	Auditory
07	3	0	0	No	Auditory
07	2	1	1	No	Auditory
07	12	0	1	No	Auditory
07	1	1	1	No	Auditory
07	3	0	1	No	Auditory
07	1	1	1	No	Auditory
07	12	1	1	No	Auditory
07	2	1	1	No	Auditory
07	1	0	1	No	Auditory
07	3	0	1	No	Auditory
07	2	1	1	No	Auditory
07	3	0	1	No	Auditory
07	12	1	1	No	Auditory
07	2	1	1	No	Auditory
07	1	1	1	No	Auditory
07	12	1	1	No	Auditory
07	2	0	1	No	Auditory
07	3	1	1	No	Auditory
07	1	1	1	No	Auditory
07	2	1	0	No	Auditory
07	1	0	0	No	Auditory
07	12	1	1	No	Auditory
07	12	1	1	No	Auditory
07	3	1	1	No	Auditory
07	3	0	1	No	Auditory
07	12	1	1	No	Auditory
07	3	1	1	No	Auditory
07	2	0	1	No	Auditory
07	1	1	1	No	Auditory
07	12	1	1	No	Auditory
07	1	1	1	No	Auditory
07	2	1	1	No	Auditory
07	2	1	0	No	Auditory
07	1	1	1	No	Auditory
07	3	1	1	No	Auditory
07	1	0	1	No	Auditory
07	12	0	1	No	Auditory
07	2	1	1	No	Auditory
07	12	1	0	No	Auditory
07	3	1	1	No	Auditory
07	3	0	1	No	Auditory
07	1	1	0	No	Auditory
07	12	1	1	No	Auditory
07	3	1	1	No	Auditory
07	1	1	1	No	Auditory
07	2	0	1	No	Auditory
07	12	1	1	No	Auditory
07	2	1	1	No	Auditory
07	1	1	1	No	Auditory
07	12	1	0	No	Auditory
07	2	1	1	No	Auditory
07	3	0	1	No	Auditory
07	12	0	1	No	Auditory
07	2	1	1	No	Auditory
07	3	1	1	No	Auditory
07	1	1	1	No	Auditory
07	12	1	1	No	Auditory
07	2	1	0	No	Auditory
07	3	1	1	No	Auditory
07	1	1	1	No	Auditory
07	12	1	0	No	Auditory
07	1	1	1	No	Auditory
07	2	1	1	No	Auditory
07	3	0	1	No	Auditory
07	12	0	1	No	Auditory
07	1	1	1	No	Auditory
07	1	0	1	No	Auditory
07	3	0	1	No	Auditory
07	2	1	1	No	Auditory
07	12	0	1	No	Auditory
07	3	1	1	No	Auditory
07	2	1	1	No	Auditory
07	3	1	1	No	Auditory
07	12	1	1	No	Auditory
07	2	1	1	No	Auditory
07	1	1	1	No	Auditory
07	12	0	1	No	Auditory
07	2	1	1	No	Auditory
07	1	1	1	No	Auditory
07	3	0	0	No	Auditory
07	2	1	1	No	Auditory
07	3	0	1	No	Auditory
07	1	0	0	No	Auditory
07	12	1	1	No	Auditory
07	3	0	1	No	Auditory
07	2	1	1	No	Auditory
07	1	1	1	No	Auditory
07	12	1	0	No	Auditory
07	1	1	1	No	Auditory
07	1	0	1	No	Auditory
07	2	0	1	No	Auditory
07	3	1	1	No	Auditory
07	12	0	1	No	Auditory
07	3	1	1	No	Auditory
07	12	1	1	No	Auditory
07	2	1	0	No	Auditory
07	1	1	1	No	Auditory
07	2	1	1	No	Auditory
07	3	0	0	No	Auditory
07	1	0	1	No	Auditory
07	12	1	1	No	Auditory
07	3	0	0	No	Auditory
07	2	1	1	No	Auditory
07	12	1	0	No	Auditory
07	2	0	1	No	Auditory
07	1	1	1	No	Auditory
07	12	1	1	No	Auditory
07	3	0	1	No	Auditory
07	2	1	0	No	Auditory
07	3	1	0	No	Auditory
07	1	1	1	No	Auditory
07	12	1	1	No	Auditory
07	2	1	1	No	Auditory
07	1	1	0	No	Auditory
07	1	1	0	No	Auditory
07	12	1	1	No	Auditory
07	3	1	0	No	Auditory
07	12	1	1	No	Auditory
07	3	0	0	No	Auditory
07	2	1	1	No	Auditory
07	12	1	1	No	Auditory
07	1	1	1	No	Auditory
07	2	0	1	No	Auditory
07	1	1	1	No	Auditory
07	12	1	1	No	Auditory
07	3	1	0	No	Auditory
07	2	0	0	No	Auditory
07	3	1	1	No	Auditory
07	12	1	0	No	Auditory
07	1	1	1	No	Auditory
07	2	0	1	No	Auditory
07	12	1	1	No	Auditory
07	3	1	1	No	Auditory
07	1	0	1	No	Auditory
07	3	1	1	No	Auditory
07	2	1	1	No	Auditory
08	1	0	1	No	Auditory
08	2	1	0	No	Auditory
08	1	1	1	No	Auditory
08	12	0	1	No	Auditory
08	3	1	1	No	Auditory
08	3	1	1	No	Auditory
08	12	1	1	No	Auditory
08	2	1	1	No	Auditory
08	2	1	1	No	Auditory
08	2	0	1	No	Auditory
08	1	1	1	No	Auditory
08	3	0	1	No	Auditory
08	1	1	1	No	Auditory
08	3	1	0	No	Auditory
08	12	0	0	No	Auditory
08	12	1	1	No	Auditory
08	3	1	1	No	Auditory
08	12	1	1	No	Auditory
08	2	1	1	No	Auditory
08	3	0	1	No	Auditory
08	12	1	1	No	Auditory
08	1	1	0	No	Auditory
08	1	1	1	No	Auditory
08	2	1	1	No	Auditory
08	2	1	1	No	Auditory
08	1	1	1	No	Auditory
08	12	0	1	No	Auditory
08	12	1	1	No	Auditory
08	3	0	1	No	Auditory
08	2	1	1	No	Auditory
08	1	1	1	No	Auditory
08	3	1	1	No	Auditory
08	3	1	1	No	Auditory
08	1	1	1	No	Auditory
08	1	1	0	No	Auditory
08	2	1	1	No	Auditory
08	2	1	1	No	Auditory
08	3	1	1	No	Auditory
08	12	1	1	No	Auditory
08	12	1	0	No	Auditory
08	2	1	1	No	Auditory
08	3	1	0	No	Auditory
08	2	1	0	No	Auditory
08	3	1	1	No	Auditory
08	12	1	0	No	Auditory
08	1	1	1	No	Auditory
08	12	0	0	No	Auditory
08	1	1	1	No	Auditory
08	2	1	1	No	Auditory
08	12	1	1	No	Auditory
08	3	1	1	No	Auditory
08	2	1	1	No	Auditory
08	1	1	1	No	Auditory
08	1	1	0	No	Auditory
08	3	0	1	No	Auditory
08	12	0	1	No	Auditory
08	12	0	1	No	Auditory
08	3	1	1	No	Auditory
08	3	0	0	No	Auditory
08	1	1	1	No	Auditory
08	1	1	1	No	Auditory
08	2	1	1	No	Auditory
08	12	1	1	No	Auditory
08	2	0	1	No	Auditory
08	3	1	1	No	Auditory
08	12	1	1	No	Auditory
08	12	0	1	No	Auditory
08	1	1	1	No	Auditory
08	3	1	1	No	Auditory
08	2	1	1	No	Auditory
08	2	0	0	No	Auditory
08	1	1	1	No	Auditory
08	1	1	1	No	Auditory
08	12	0	1	No	Auditory
08	12	1	1	No	Auditory
08	3	0	0	No	Auditory
08	2	1	0	No	Auditory
08	2	1	1	No	Auditory
08	3	0	1	No	Auditory
08	1	1	1	No	Auditory
08	3	1	1	No	Auditory
08	1	1	0	No	Auditory
08	12	1	1	No	Auditory
08	1	1	1	No	Auditory
08	3	1	1	No	Auditory
08	2	1	1	No	Auditory
08	2	1	1	No	Auditory
08	12	1	1	No	Auditory
08	1	1	1	No	Auditory
08	2	1	1	No	Auditory
08	12	0	1	No	Auditory
08	12	1	1	No	Auditory
08	3	0	1	No	Auditory
08	2	1	1	No	Auditory
08	3	1	1	No	Auditory
08	1	1	1	No	Auditory
08	2	0	0	No	Auditory
08	12	1	1	No	Auditory
08	1	0	1	No	Auditory
08	12	1	1	No	Auditory
08	1	1	1	No	Auditory
08	2	1	1	No	Auditory
08	3	1	1	No	Auditory
08	3	1	1	No	Auditory
08	3	1	0	No	Auditory
08	1	1	1	No	Auditory
08	12	1	0	No	Auditory
08	2	0	1	No	Auditory
08	1	1	0	No	Auditory
08	2	1	1	No	Auditory
08	3	1	1	No	Auditory
08	12	1	1	No	Auditory
08	1	1	1	No	Auditory
08	2	1	1	No	Auditory
08	1	1	1	No	Auditory
08	12	1	0	No	Auditory
08	3	0	1	No	Auditory
08	3	1	1	No	Auditory
08	2	1	1	No	Auditory
08	12	1	0	No	Auditory
08	3	1	0	No	Auditory
08	3	1	1	No	Auditory
08	1	1	0	No	Auditory
08	2	1	1	No	Auditory
08	12	1	0	No	Auditory
08	2	1	0	No	Auditory
08	12	1	1	No	Auditory
08	1	1	1	No	Auditory
08	1	1	1	No	Auditory
08	3	0	1	No	Auditory
08	12	1	1	No	Auditory
08	2	1	1	No	Auditory
08	12	1	0	No	Auditory
08	3	1	1	No	Auditory
08	1	0	1	No	Auditory
08	2	1	1	No	Auditory
08	2	0	1	No	Auditory
08	3	1	1	No	Auditory
08	3	1	1	No	Auditory
08	12	1	1	No	Auditory
08	12	1	1	No	Auditory
08	1	1	1	No	Auditory
08	1	1	1	No	Auditory
08	2	1	0	No	Auditory
08	2	0	1	No	Auditory
08	3	1	0	No	Auditory
08	1	1	1	No	Auditory
08	2	1	1	No	Auditory
08	3	0	1	No	Auditory
08	1	1	0	No	Auditory
08	12	0	1	No	Auditory
08	12	1	0	No	Auditory
08	3	1	1	No	Auditory
08	3	0	0	No	Auditory
08	1	1	1	No	Auditory
08	2	1	1	No	Auditory
08	12	1	0	No	Auditory
08	1	0	1	No	Auditory
08	2	1	1	No	Auditory
08	12	1	1	No	Auditory
08	1	1	1	No	Auditory
08	3	1	0	No	Auditory
08	2	0	1	No	Auditory
08	3	1	1	No	Auditory
08	12	1	1	No	Auditory
08	2	1	0	No	Auditory
08	12	1	1	No	Auditory
08	1	1	0	No	Auditory
08	2	1	0	No	Auditory
08	3	0	1	No	Auditory
08	1	1	1	No	Auditory
08	12	1	1	No	Auditory
08	2	0	1	No	Auditory
08	3	0	1	No	Auditory
08	12	1	0	No	Auditory
08	1	1	1	No	Auditory
08	1	0	1	No	Auditory
08	12	1	1	No	Auditory
08	1	1	1	No	Auditory
08	2	1	1	No	Auditory
08	2	1	1	No	Auditory
08	3	1	1	No	Auditory
08	12	0	1	No	Auditory
08	3	0	0	No	Auditory
08	12	1	0	No	Auditory
08	1	1	1	No	Auditory
08	12	1	1	No	Auditory
08	3	0	1	No	Auditory
08	3	0	1	No	Auditory
08	2	0	0	No	Auditory
08	1	1	1	No	Auditory
08	2	1	1	No	Auditory
08	1	1	1	No	Auditory
08	2	1	1	No	Auditory
08	2	1	1	No	Auditory
08	12	1	1	No	Auditory
08	12	1	1	No	Auditory
08	3	1	1	No	Auditory
08	3	0	1	No	Auditory
08	1	1	1	No	Auditory
08	3	1	1	No	Auditory
08	1	1	1	No	Auditory
08	12	0	1	No	Auditory
08	3	1	1	No	Auditory
08	12	1	0	No	Auditory
08	2	1	1	No	Auditory
08	1	1	1	No	Auditory
08	2	0	1	No	Auditory
08	3	0	0	No	Auditory
08	12	0	1	No	Auditory
08	1	1	1	No	Auditory
08	12	1	0	No	Auditory
08	3	1	0	No	Auditory
08	1	1	1	No	Auditory
08	2	1	1	No	Auditory
08	2	0	1	No	Auditory
08	1	1	1	No	Auditory
08	1	1	1	No	Auditory
08	2	1	1	No	Auditory
08	12	1	1	No	Auditory
08	3	0	0	No	Auditory
08	2	1	1	No	Auditory
08	3	1	1	No	Auditory
08	12	1	1	No	Auditory
08	3	1	1	No	Auditory
08	12	0	1	No	Auditory
08	2	1	1	No	Auditory
08	2	0	1	No	Auditory
08	3	0	1	No	Auditory
08	1	0	1	No	Auditory
08	1	1	1	No	Auditory
08	12	1	1	No	Auditory
08	1	1	1	No	Auditory
08	3	1	0	No	Auditory
08	12	1	0	No	Auditory
08	12	0	1	No	Auditory
08	3	0	1	No	Auditory
08	2	1	1	No	Auditory
08	1	0	1	No	Auditory
08	2	1	1	No	Auditory
08	3	1	1	No	Auditory
08	2	1	1	No	Auditory
08	1	1	1	No	Auditory
08	2	0	1	No	Auditory
08	1	0	1	No	Auditory
08	3	1	1	No	Auditory
08	12	0	1	No	Auditory
08	12	1	1	No	Auditory
08	1	1	1	No	Auditory
08	2	1	0	No	Auditory
08	12	1	1	No	Auditory
08	3	0	1	No	Auditory
08	2	1	0	No	Auditory
08	3	1	1	No	Auditory
08	1	1	1	No	Auditory
08	12	0	1	No	Auditory
09	3	1	1	No	Auditory
09	2	0	1	No	Auditory
09	12	1	1	No	Auditory
09	3	1	1	No	Auditory
09	1	1	1	No	Auditory
09	12	1	1	No	Auditory
09	2	1	1	No	Auditory
09	1	1	0	No	Auditory
09	12	1	1	No	Auditory
09	2	1	1	No	Auditory
09	3	1	0	No	Auditory
09	1	1	0	No	Auditory
09	2	1	1	No	Auditory
09	1	1	1	No	Auditory
09	3	1	1	No	Auditory
09	12	1	1	No	Auditory
09	2	0	1	No	Auditory
09	3	1	1	No	Auditory
09	3	1	1	No	Auditory
09	1	1	1	No	Auditory
09	1	1	1	No	Auditory
09	12	1	1	No	Auditory
09	2	1	0	No	Auditory
09	12	1	1	No	Auditory
09	2	1	1	No	Auditory
09	1	1	0	No	Auditory
09	1	1	1	No	Auditory
09	12	1	1	No	Auditory
09	3	1	0	No	Auditory
09	2	1	1	No	Auditory
09	12	1	1	No	Auditory
09	3	0	1	No	Auditory
09	2	1	1	No	Auditory
09	12	1	0	No	Auditory
09	1	1	0	No	Auditory
09	1	1	1	No	Auditory
09	3	1	1	No	Auditory
09	3	1	0	No	Auditory
09	2	0	1	No	Auditory
09	12	0	1	No	Auditory
09	3	1	1	No	Auditory
09	2	1	0	No	Auditory
09	1	1	1	No	Auditory
09	2	1	1	No	Auditory
09	12	1	1	No	Auditory
09	12	1	1	No	Auditory
09	1	1	1	No	Auditory
09	3	1	1	No	Auditory
09	2	1	1	No	Auditory
09	3	1	1	No	Auditory
09	1	1	1	No	Auditory
09	2	0	1	No	Auditory
09	12	1	1	No	Auditory
09	3	1	0	No	Auditory
09	12	0	1	No	Auditory
09	1	0	1	No	Auditory
09	2	1	1	No	Auditory
09	12	1	1	No	Auditory
09	1	0	1	No	Auditory
09	12	1	1	No	Auditory
09	1	1	1	No	Auditory
09	2	0	1	No	Auditory
09	3	0	1	No	Auditory
09	3	1	1	No	Auditory
09	1	1	1	No	Auditory
09	3	1	1	No	Auditory
09	2	1	1	No	Auditory
09	12	1	1	No	Auditory
09	3	1	1	No	Auditory
09	12	1	0	No	Auditory
09	1	1	0	No	Auditory
09	2	1	1	No	Auditory
09	3	1	1	No	Auditory
09	1	0	0	No	Auditory
09	2	1	1	No	Auditory
09	1	1	1	No	Auditory
09	12	1	1	No	Auditory
09	3	1	1	No	Auditory
09	12	1	1	No	Auditory
09	2	0	1	No	Auditory
09	12	1	1	No	Auditory
09	1	1	0	No	Auditory
09	2	0	1	No	Auditory
09	2	0	1	No	Auditory
09	1	1	1	No	Auditory
09	12	0	1	No	Auditory
09	3	1	1	No	Auditory
09	3	1	1	No	Auditory
09	3	1	1	No	Auditory
09	2	1	1	No	Auditory
09	12	1	1	No	Auditory
09	2	1	1	No	Auditory
09	12	1	1	No	Auditory
09	3	0	1	No	Auditory
09	1	1	1	No	Auditory
09	1	1	1	No	Auditory
09	2	0	1	No	Auditory
09	12	1	1	No	Auditory
09	12	1	1	No	Auditory
09	3	1	1	No	Auditory
09	1	0	1	No	Auditory
09	2	1	1	No	Auditory
09	1	0	1	No	Auditory
09	3	1	1	No	Auditory
09	2	1	0	No	Auditory
09	1	1	1	No	Auditory
09	2	1	1	No	Auditory
09	3	1	1	No	Auditory
09	3	1	0	No	Auditory
09	12	1	1	No	Auditory
09	1	1	1	No	Auditory
09	12	1	1	No	Auditory
09	2	0	1	No	Auditory
09	12	1	0	No	Auditory
09	2	1	1	No	Auditory
09	1	0	1	No	Auditory
09	1	1	0	No	Auditory
09	3	1	1	No	Auditory
09	3	1	1	No	Auditory
09	12	1	1	No	Auditory
09	12	1	1	No	Auditory
09	2	1	1	No	Auditory
09	1	1	1	No	Auditory
09	1	1	1	No	Auditory
09	2	1	1	No	Auditory
09	3	1	0	No	Auditory
09	12	1	1	No	Auditory
09	3	1	1	No	Auditory
09	12	1	1	No	Auditory
09	2	0	1	No	Auditory
09	3	1	1	No	Auditory
09	1	0	1	No	Auditory
09	12	1	1	No	Auditory
09	1	0	0	No	Auditory
09	3	1	1	No	Auditory
09	2	1	0	No	Auditory
09	1	1	1	No	Auditory
09	2	1	1	No	Auditory
09	12	1	1	No	Auditory
09	2	1	0	No	Auditory
09	12	1	1	No	Auditory
09	3	0	1	No	Auditory
09	1	1	1	No	Auditory
09	3	1	1	No	Auditory
09	12	1	1	No	Auditory
09	2	0	1	No	Auditory
09	3	0	1	No	Auditory
09	1	0	1	No	Auditory
09	3	0	1	No	Auditory
09	1	1	1	No	Auditory
09	2	1	1	No	Auditory
09	12	1	1	No	Auditory
09	2	1	1	No	Auditory
09	1	1	0	No	Auditory
09	12	1	1	No	Auditory
09	2	0	1	No	Auditory
09	3	1	1	No	Auditory
09	12	1	1	No	Auditory
09	1	1	0	No	Auditory
09	3	1	1	No	Auditory
09	1	1	0	No	Auditory
09	1	1	0	No	Auditory
09	3	1	1	No	Auditory
09	2	0	1	No	Auditory
09	3	1	1	No	Auditory
09	12	1	1	No	Auditory
09	2	1	1	No	Auditory
09	12	1	1	No	Auditory
09	2	0	0	No	Auditory
09	1	1	1	No	Auditory
09	3	1	1	No	Auditory
09	3	1	1	No	Auditory
09	1	1	1	No	Auditory
09	12	1	1	No	Auditory
09	12	1	1	No	Auditory
09	2	0	1	No	Auditory
09	3	0	1	No	Auditory
09	2	1	1	No	Auditory
09	1	1	0	No	Auditory
09	12	1	1	No	Auditory
09	1	1	1	No	Auditory
09	2	1	1	No	Auditory
09	3	1	1	No	Auditory
09	12	1	1	No	Auditory
09	3	1	1	No	Auditory
09	12	1	1	No	Auditory
09	1	1	1	No	Auditory
09	2	1	1	No	Auditory
09	12	1	1	No	Auditory
09	2	1	1	No	Auditory
09	3	1	1	No	Auditory
09	1	0	1	No	Auditory
09	1	1	1	No	Auditory
09	12	1	1	No	Auditory
09	3	1	1	No	Auditory
09	12	1	1	No	Auditory
09	2	1	1	No	Auditory
09	3	1	1	No	Auditory
09	1	1	0	No	Auditory
09	2	1	1	No	Auditory
09	12	1	1	No	Auditory
09	1	1	1	No	Auditory
09	1	0	1	No	Auditory
09	2	1	1	No	Auditory
09	3	0	1	No	Auditory
09	2	1	1	No	Auditory
09	12	1	1	No	Auditory
[truncated: 27,657 more rows]
